# Supplementary material for: Separating metagenomic short reads into genomes via clustering
Source: Algorithms Mol Biol. 2012 Sep 26;7:27. doi: 10.1186/1748-7188-7-27 (PMC3537596; doi:10.1186/1748-7188-7-27)
Supplement: Additional file 1 — MetaSim Parameters. Detailed description of MetaSim parameters used to create the simulated datasets. [file 1748-7188-7-27-S1.xls]

## Sheet: Sheet1
MetaSim Parameters
Parameter Name	Parameter Choice	CMD Options
Error model	Empirical/Solexa	-m
Empirical error model configuration file	We downloaded the empirical error model for simulating 80 bp Illumina reads from http://ab.inf.uni-tuebingen.de/software/metasim/	-g errormodel-80bp-exact.mconf
Number of reads	For every genome g in the dataset, the number of reads generated from this genome is set to n(g) = G(g)*160/C(g). Here, G(g) is the length of the genome, C(g) is the coverage, and 160 is the total length of both ends of a paired-end read. In the datasets with similar abundance levels of the genomes, C(g) is set to 30. In the datasets with different abundance levels, C(g) is set to 15 for genomes …	-r N
Mean value of the fragment lengths	This parameter corresponds to the mean value of the clones (insert size + total length of both ends of a paired end read)	-f 500
Deviation of the fragment lengths	Deviation of the insert size	-t 20
Paired-end probability	We set all reads to be paired-end	--empirical-pe-probability 1
