# Supplementary material for: Separating metagenomic short reads into genomes via clustering
Source: Algorithms Mol Biol. 2012 Sep 26;7:27. doi: 10.1186/1748-7188-7-27 (PMC3537596; doi:10.1186/1748-7188-7-27)
Supplement: Additional file 2 — Simulated Datasets. The exact species combinations used in all simulated datasets. [file 1748-7188-7-27-S2.xls]

## Sheet: Simulated Datasets
Simulated Datasets
Dataset	Phylogenetic Distance	Abundance Ratio	Species
S1	Species	1:1	Dictyoglomus thermophilum H-6-12
			Dictyoglomus turgidum DSM 6724
S2	Species	1:1	Thermosipho africanus TCF52B
			Thermosipho melanesiensis BI429
S3	Species	1:1	Sulfurihydrogenibium azorense Az-Fu1 chromosome
			Sulfurihydrogenibium sp. YO3AOP1
S4	Species	1:1	Treponema denticola ATCC 35405 chromosome
			Treponema pallidum subsp. pallidum SS14
S5	Species	1:1:1	Brachyspira hyodysenteriae WA1
			Brachyspira murdochii DSM 12563 chromosome
			Brachyspira pilosicoli 95/1000 chromosome
S6	Species	1:1:1	Leptospira biflexa serovar Patoc strain 'Patoc 1 (Ames)' chromosome chromosome I
			Leptospira borgpetersenii serovar Hardjo-bovis JB197 chromosome 1
			Leptospira interrogans serovar Copenhageni str. Fiocruz L1-130 chromosome chromosome I
S7	Species	1:1:1	Leptospira biflexa serovar Patoc strain 'Patoc 1 (Paris)' chromosome chromosome I
			Leptospira borgpetersenii serovar Hardjo-bovis L550 chromosome 1
			Leptospira interrogans serovar Lai str. 56601 chromosome chromosome I
S8	Species	1:1:1:1:1:1:1	Dehalococcoides ethenogenes 195
			Dehalococcoides sp. CBDB1 chromosome
			Dehalococcoides sp. VS chromosome
			Dehalococcoides sp. BAV1
			Dehalococcoides sp. GT chromosome
			Deinococcus deserti VCD115
			Deinococcus geothermalis DSM 11300
S9	Species	1:1	Meiothermus ruber DSM 1279 chromosome
			Meiothermus silvanus DSM 9946 chromosome
S10	Species	1:1:1:1	Cyanothece sp. PCC 7425
			Cyanothece sp. PCC 8801
			Cyanothece sp. ATCC 51142 chromosome chromosome circular
			Cyanothece sp. PCC 7424
S11	Species	1:1:1:1:1:1	Synechococcus elongatus PCC 6301
			Synechococcus sp. CC9311
			Synechococcus sp. PCC 7002 chromosome
			Synechococcus sp. CC9605
			Synechococcus sp. RCC307
			Synechococcus sp. WH 8102
S12	Species	1:1:1:1	Chlorobium chlorochromatii CaD3
			Chlorobium limicola DSM 245
			Chlorobium phaeobacteroides DSM 266
			Prosthecochloris vibrioformis DSM 265
S13	Species	1:1	Chlorobium luteolum DSM 273
			Pelodictyon phaeoclathratiforme BU-1
S14	Species	1:1	Flavobacterium johnsoniae UW101
			Flavobacterium psychrophilum JIP02/86
S15	Species	1:1	Thermotoga maritima MSB8 chromosome
			Thermotoga naphthophila RKU-10
S16	Species	1:1:1	Bordetella avium 197N
			Bordetella parapertussis 12822
			Bordetella pertussis Tohama I
S17	Species	1:1	Prevotella melaninogenica ATCC 25845 chromosome chromosome I
			Prevotella ruminicola 23 chromosome
S18	Species	1:1	Chlorobaculum parvum NCIB 8327
			Chlorobium tepidum TLS
S19	Species	1:1:1	Rhodococcus erythropolis PR4
			Rhodococcus jostii RHA1
			Rhodococcus opacus B4
S20	Species	1:1:1	Corynebacterium aurimucosum ATCC 700975
			Corynebacterium glutamicum ATCC 13032
			Corynebacterium jeikeium K411
S21	Species	1:1:1	Corynebacterium efficiens YS-314
			Corynebacterium kroppenstedtii DSM 44385
			Corynebacterium urealyticum DSM 7109
S22	Species	1:1:1	Arthrobacter aurescens TC1
			Arthrobacter chlorophenolicus A6
			Arthrobacter sp. FB24 chromosome chromosome 1
S23	Species	1:1:1	Acidovorax avenae subsp. citrulli AAC00
			Acidovorax ebreus TPSY
			Acidovorax sp. JS42
S24	Species	1:1	Thioalkalivibrio sp. HL-EbGR7
			Thioalkalivibrio sp. K90mix chromosome
S25	Species	1:1:1	Haemophilus ducreyi 35000HP
			Haemophilus influenzae 86-028NP
			Haemophilus parasuis SH0165
S26	Species	1:1	Aggregatibacter actinomycetemcomitans D11S-1 chromosome
			Aggregatibacter aphrophilus NJ8700
S27	Species	1:1	Actinobacillus pleuropneumoniae L20
			Actinobacillus succinogenes 130Z
S28	Species	1:1:1	Mycobacterium sp. JLS
			Mycobacterium sp. MCS
			Mycobacterium tuberculosis F11
S29	Species	1:1:1	Nitrosococcus halophilus Nc4 chromosome
			Nitrosococcus oceani ATCC 19707
			Nitrosococcus watsoni C-113 chromosome
S30	Species	1:1	Francisella philomiragia subsp. philomiragia ATCC 25017
			Francisella tularensis subsp. tularensis FSC198
S31	Species	1:1:1	Acinetobacter baumannii AB0057
			Acinetobacter sp. ADP1
			Acinetobacter sp. DR1 chromosome
S32	Species	1:1:1	Psychrobacter arcticus 273-4
			Psychrobacter cryohalolentis K5
			Psychrobacter sp. PRwf-1
S33	Species	1:1:1	Pseudomonas aeruginosa LESB58
			Pseudomonas fluorescens Pf0-1
			Pseudomonas putida W619
S34	Species	1:1:1	Xanthomonas albilineans chromosome
			Xanthomonas campestris pv. campestris str. 8004 chromosome
			Xanthomonas oryzae pv. oryzae PXO99A
S35	Species	1:1	Yersinia pestis Nepal516
			Yersinia pseudotuberculosis IP 31758
S36	Species	1:1	Pectobacterium carotovorum subsp. carotovorum PC1
			Pectobacterium wasabiae WPP163
S37	Species	1:1:1	Shigella boydii CDC 3083-94
			Shigella dysenteriae Sd197
			Shigella flexneri 2a str. 2457T
S38	Species	1:1:1:1	Escherichia coli 536
			Escherichia coli B str. REL606
			Escherichia coli str. K-12 substr. DH10B
			Escherichia fergusonii ATCC 35469
39S	Species	1:1:1	Erwinia amylovora ATCC 49946
			Erwinia billingiae Eb661 chromosome
			Erwinia pyrifoliae Ep1/96 chromosome
S40	Species	1:1	Citrobacter koseri ATCC BAA-895
			Citrobacter rodentium ICC168
S41	Species	1:1:1	Desulfovibrio desulfuricans subsp. desulfuricans str. ATCC 27774
			Desulfovibrio salexigens DSM 2638
			Desulfovibrio vulgaris str. Hildenborough chromosome
S42	Species	1:1	Anaeromyxobacter dehalogenans 2CP-1
			Anaeromyxobacter sp. Fw109-5
S43	Species	1:1	Pelobacter carbinolicus DSM 2380
			Pelobacter propionicus DSM 2379
S44	Species	1:1:1	Helicobacter hepaticus ATCC 51449 chromosome
			Helicobacter mustelae 12198 chromosome
			Helicobacter pylori 26695
S45	Species	1:1:1	Campylobacter concisus 13826
			Campylobacter jejuni RM1221
			Campylobacter lari RM2100
S46	Species	1:1:1	Campylobacter curvus 525.92
			Campylobacter fetus subsp. fetus 82-40
			Campylobacter hominis ATCC BAA-381
S47	Species	1:1	Arcobacter butzleri RM4018
			Arcobacter nitrofigilis DSM 7299 chromosome
S48	Species	1:1	Nitrobacter hamburgensis X14
			Nitrobacter winogradskyi Nb-255
S49	Species	1:1	Sinorhizobium medicae WSM419
			Sinorhizobium meliloti 1021
S50	Species	1:1	Rhizobium etli CFN 42
			Rhizobium leguminosarum bv. trifolii WSM2304
S51	Species	1:1:1	Shewanella loihica PV-4
			Shewanella sp. MR-7
			Shewanella woodyi ATCC 51908
S52	Species	1:1	Bradyrhizobium japonicum USDA 110 chromosome
			Bradyrhizobium sp. ORS278
S53	Species	1:1:1	Bartonella bacilliformis KC583
			Bartonella henselae str. Houston-1
			Bartonella tribocorum CIP 105476
S54	Species	1:1	Wolbachia endosymbiont of Culex quinquefasciatus Pel
			Wolinella succinogenes DSM 1740 chromosome
S55	Species	1:1	Neorickettsia risticii str. Illinois
			Neorickettsia sennetsu str. Miyayama
S56	Species	1:1	Anaplasma centrale str. Israel
			Anaplasma marginale str. St. Maries
S57	Species	1:1	Rickettsia africae ESF-5 chromosome
			Rickettsia prowazekii str. Madrid E chromosome
S58	Species	1:1	Nitrosomonas europaea ATCC 19718
			Nitrosomonas eutropha C91
S59	Species	1:1	Polaromonas naphthalenivorans CJ2
			Polaromonas sp. JS666
S60	Species	1:1:1	Thermoanaerobacter italicus Ab9 chromosome
			Thermoanaerobacter mathranii subsp. mathranii str. A3 chromosome
			Thermoanaerobacter sp. X514
S61	Species	1:1	Caldicellulosiruptor obsidiansis OB47 chromosome
			Caldicellulosiruptor saccharolyticus DSM 8903
S62	Species	1:1	Desulfotomaculum acetoxidans DSM 771
			Desulfotomaculum reducens MI-1
S63	Species	1:1	Eubacterium eligens ATCC 27750
			Eubacterium rectale ATCC 33656
S64	Species	1:1	Alkaliphilus metalliredigens QYMF
			Alkaliphilus oremlandii OhILAs
S65	Species	1:1:1:1:1:1	Clostridium botulinum A str. ATCC 19397
			Clostridium difficile 630
			Clostridium kluyveri DSM 555
			Clostridium cellulolyticum H10
			Clostridium perfringens ATCC 13124
			Clostridium tetani E88 chromosome
S66	Species	1:1:1	Listeria innocua Clip11262
			Listeria monocytogenes Clip81459
			Listeria welshimeri serovar 6b str. SLCC5334
S67	Species	1:1:1	Staphylococcus carnosus subsp. carnosus TM300
			Staphylococcus haemolyticus JCSC1435
			Staphylococcus saprophyticus subsp. saprophyticus ATCC 15305
S68	Species	1:1	Geobacillus sp. C56-T3 chromosome
			Geobacillus sp. WCH70
S69	Species	1:1:1	Leuconostoc citreum KM20
			Leuconostoc gasicomitatum LMG 18811
			Leuconostoc kimchii IMSNU 11154 chromosome
S70	Species	1:1:1:1	Streptococcus pneumoniae 70585
			Streptococcus pyogenes MGAS315
			Streptococcus gallolyticus UCN34
			Streptococcus thermophilus LMG 18311 chromosome
S71	Species	1:1:1:1:1:1	Lactobacillus casei ATCC 334
			Lactobacillus reuteri DSM 20016
			Lactobacillus rhamnosus GG
			Lactobacillus delbrueckii subsp. bulgaricus ATCC 11842
			Lactobacillus johnsonii FI9785 chromosome
			Lactobacillus plantarum JDM1
S72	Species	1:1:1:1:1	Mycoplasma agalactiae
			Mycoplasma arthritidis 158L3-1
			Mycoplasma gallisepticum str. R(low) chromosome
			Mycoplasma hyopneumoniae 232
			Mycoplasma mycoides subsp. mycoides SC str. PG1 chromosome
S73	Species	1:1:1:1:1	Mycoplasma conjunctivae HRC/581 chromosome
			Mycoplasma genitalium G37
			Mycoplasma hominis
			Mycoplasma mobile 163K
			Mycoplasma synoviae 53
S74	Species	1:1:1	Bifidobacterium adolescentis ATCC 15703 chromosome
			Bifidobacterium dentium Bd1
			Bifidobacterium longum DJO10A
S75	Species	1:1:1:1:1:1	Borrelia afzelii PKo
			Borrelia duttonii Ly
			Borrelia turicatae 91E135 chromosome
			Borrelia garinii PBi chromosome chromosome linear
			Borrelia hermsii DAH chromosome
			Borrelia recurrentis A1
S76	Species	1:1:1	Chlamydophila abortus S26/3
			Chlamydophila caviae GPIC
			Chlamydophila felis Fe/C-56
S77	Species	1:1:1	Streptomyces avermitilis MA-4680
			Streptomyces coelicolor A3(2) chromosome
			Streptomyces scabiei 87.22
S78	Species	1:1:1	Candidatus Phytoplasma australiense
			Candidatus Phytoplasma mali
			Onion yellows phytoplasma OY-M
S79	Species	1:1:1:1:1:1	Bacteroides fragilis NCTC 9343 chromosome
			Bacteroides thetaiotaomicron VPI-5482
			Bacteroides vulgatus ATCC 8482 chromosome
			Bacteroides fragilis NCTC 9343 chromosome
			Bacteroides thetaiotaomicron VPI-5482
			Bacteroides vulgatus ATCC 8482 chromosome
G1	Genus	1:1	Aminobacterium colombiense DSM 12261 chromosome
			Thermanaerovibrio acidaminovorans DSM 6589
G2	Genus	1:1:1:1	Fusobacterium nucleatum subsp. nucleatum ATCC 25586 chromosome
			Leptotrichia buccalis DSM 1135
			Sebaldella termitidis ATCC 33386
			Streptobacillus moniliformis DSM 12112
G3	Genus	1:1:1:1:1	Fervidobacterium nodosum Rt17-B1 chromosome
			Kosmotoga olearia TBF 19.5.1
			Petrotoga mobilis SJ95
			Thermosipho melanesiensis BI429
			Thermotoga neapolitana DSM 4359
G4	Genus	1:1	Persephonella marina EX-H1 chromosome
			Sulfurihydrogenibium sp. YO3AOP1
G5	Genus	1:1:1:1	Aquifex aeolicus VF5
			Hydrogenobacter thermophilus TK-6
			Hydrogenobaculum sp. Y04AAS1
			Thermocrinis albus DSM 14484 chromosome
G6	Genus	1:1	Deferribacter desulfuricans SSM1
			Denitrovibrio acetiphilus DSM 12809 chromosome
G7	Genus	1:1:1	Borrelia burgdorferi ZS7
			Spirochaeta smaragdinae DSM 11293 chromosome
			Treponema pallidum subsp. pallidum SS14
G8	Genus	1:1	Chloroflexus aurantiacus J-10-fl
			Roseiflexus sp. RS-1
G9	Genus	1:1	Candidatus Nitrospira defluvii
			Thermodesulfovibrio yellowstonii DSM 11347
G10	Genus	1:1	Meiothermus ruber DSM 1279 chromosome
			Oceanobacillus iheyensis HTE831
G11	Genus	1:1	Planctomyces limnophilus DSM 3776 chromosome
			Rhodopirellula baltica SH 1 chromosome
G12	Genus	1:1	Anabaena variabilis ATCC 29413
			Nostoc sp. PCC 7120
G13	Genus	1:1:1	Chlorobaculum parvum NCIB 8327
			Chloroherpeton thalassium ATCC 35110
			Prosthecochloris aestuarii DSM 271
G14	Genus	1:1:1	Flavobacteriaceae bacterium 3519-10
			Flavobacterium psychrophilum JIP02/86
			Gramella forsetii KT0803
G15	Genus	1:1:1	Spirosoma linguale DSM 74
			Cytophaga hutchinsonii ATCC 33406
			Dyadobacter fermentans DSM 18053
G16	Genus	1:1	Rhodothermus marinus DSM 4252
			Salinibacter ruber DSM 13855
G17	Genus	1:1	Acholeplasma laidlawii PG-8A
			Candidatus Phytoplasma australiense
G18	Genus	1:1	Mycoplasma hominis
			Ureaplasma parvum serovar 3 str. ATCC 27815 chromosome
G19	Genus	1:1	Chlamydia trachomatis B/Jali20/OT chromosome
			Chlamydophila felis Fe/C-56
G20	Genus	1:1:1	Cryptobacterium curtum DSM 15641
			Eggerthella lenta DSM 2243
			Olsenella uli DSM 7084 chromosome
G21	Genus	1:1	Bifidobacterium longum DJO10A
			Gardnerella vaginalis 409-05 chromosome
G22	Genus	1:1	Nocardiopsis dassonvillei subsp. dassonvillei DSM 43111 chromosome
			Thermobifida fusca YX
G23	Genus	1:1	Micromonospora aurantiaca ATCC 27029 chromosome
			Salinispora arenicola CNS-205
G24	Genus	1:1	Clavibacter michiganensis subsp. michiganensis NCPPB 382
			Leifsonia xyli subsp. xyli str. CTCB07
G25	Genus	1:1:1:1	Arthrobacter chlorophenolicus A6
			Rothia mucilaginosa DY-18
			Micrococcus luteus NCTC 2665
			Renibacterium salmoninarum ATCC 33209 chromosome
G26	Genus	1:1	Aeromonas salmonicida subsp. salmonicida A449
			Tolumonas auensis DSM 9187
G27	Genus	1:1	Allochromatium vinosum DSM 180 chromosome
			Nitrosococcus oceani ATCC 19707
G28	Genus	1:1:1	Alkalilimnicola ehrlichii MLHE-1
			Halorhodospira halophila SL1
			Thioalkalivibrio sp. K90mix chromosome
G29	Genus	1:1:1:1	Actinobacillus pleuropneumoniae L20
			Aggregatibacter actinomycetemcomitans D11S-1 chromosome
			Haemophilus influenzae 86-028NP
			Mannheimia succiniciproducens MBEL55E
G30	Genus	1:1	Alcanivorax borkumensis SK2
			Kangiella koreensis DSM 16069
G31	Genus	1:1:1	Alteromonas macleodii 'Deep ecotype' chromosome
			Marinobacter aquaeolei VT8
			Saccharophagus degradans 2-40 chromosome
G32	Genus	1:1:1	Acinetobacter baumannii AB0057
			Moraxella catarrhalis RH4 chromosome
			Psychrobacter arcticus 273-4
G33	Genus	1:1	Azotobacter vinelandii DJ chromosome
			Cellvibrio japonicus Ueda107
G34	Genus	1:1	Desulfovibrio desulfuricans subsp. desulfuricans str. ATCC 27774
			Lawsonia intracellularis PHE/MN1-00 chromosome
G35	Genus	1:1	Anaeromyxobacter sp. Fw109-5
			Myxococcus xanthus DK 1622 chromosome
G36	Genus	1:1:1	Candidatus Desulfococcus oleovorans Hxd3
			Desulfatibacillum alkenivorans AK-01
			Desulfobacterium autotrophicum HRM2
G37	Genus	1:1	Desulfotalea psychrophila LSv54
			Desulfurivibrio alkaliphilus AHT2 chromosome
G38	Genus	1:1:1	Helicobacter pylori G27
			Sulfurimonas denitrificans DSM 1251
			Wolinella succinogenes DSM 1740 chromosome
G39	Genus	1:1:1	Arcobacter butzleri RM4018
			Campylobacter jejuni subsp. doylei 269.97
			Sulfurospirillum deleyianum DSM 6946
G40	Genus	1:1:1:1	Bradyrhizobium sp. ORS278
			Nitrobacter hamburgensis X14
			Oligotropha carboxidovorans OM5
			Rhodopseudomonas palustris BisA53
G41	Genus	1:1:1	Agrobacterium tumefaciens str. C58 chromosome circular
			Candidatus Liberibacter asiaticus str. psy62
			Sinorhizobium medicae WSM419
G42	Genus	1:1:1	Azorhizobium caulinodans ORS 571
			Starkeya novella DSM 506 chromosome
			Xanthobacter autotrophicus Py2
G43	Genus	1:1	Beijerinckia indica subsp. indica ATCC 9039
			Methylocella silvestris BL2 chromosome
G44	Genus	1:1:1	Mesorhizobium loti MAFF303099 chromosome
			Mesorhizobium sp. BNC1
			Parvibaculum lavamentivorans DS-1
G45	Genus	1:1:1:1	Anaplasma marginale str. Florida
			Ehrlichia canis str. Jake
			Neorickettsia risticii str. Illinois
			Wolbachia endosymbiont of Culex quinquefasciatus Pel
G46	Genus	1:1	Hirschia baltica ATCC 49814
			Hyphomonas neptunium ATCC 15444
G47	Genus	1:1:1:1	Dinoroseobacter shibae DFL 12
			Jannaschia sp. CCS1
			Roseobacter denitrificans OCh 114
			Ruegeria sp. TM1040
G48	Genus	1:1:1	Stenotrophomonas maltophilia R551-3
			Xanthomonas oryzae pv. oryzae KACC10331 chromosome
			Xylella fastidiosa M23
G49	Genus	1:1:1:1	Buchnera aphidicola str. Tuc7 (Acyrthosiphon pisum)
			Klebsiella pneumoniae NTUH-K2044
			Pantoea ananatis LMG 20103 chromosome
			Xenorhabdus bovienii SS-2004
G50	Genus	1:1:1	Azospirillum sp. B510 chromosome
			Magnetospirillum magneticum AMB-1
			Rhodospirillum centenum SW chromosome
G51	Genus	1:1	Brevundimonas subvibrioides ATCC 15264 chromosome
			Caulobacter sp. K31
G52	Genus	1:1:1	Sphingobium japonicum UT26S chromosome 1
			Sphingomonas wittichii RW1
			Zymomonas mobilis subsp. mobilis NCIB 11163
G53	Genus	1:1:1	Chromobacterium violaceum ATCC 12472
			Laribacter hongkongensis HLHK9
			Neisseria gonorrhoeae FA 1090
G54	Genus	1:1	Methylotenera sp. 301 chromosome
			Methylovorus sp. SIP3-4
G55	Genus	1:1	Nitrosomonas eutropha C91
			Nitrosospira multiformis ATCC 25196 chromosome
G56	Genus	1:1	Gallionella capsiferriformans ES-2 chromosome
			Sideroxydans lithotrophicus ES-1 chromosome
G57	Genus	1:1	Herminiimonas arsenicoxydans
			Janthinobacterium sp. Marseille
G58	Genus	1:1:1	Carboxydothermus hydrogenoformans Z-2901
			Moorella thermoacetica ATCC 39073
			Thermoanaerobacter sp. X514
G59	Genus	1:1	Caldicellulosiruptor obsidiansis OB47 chromosome
			Thermosediminibacter oceani DSM 16646 chromosome
G60	Genus	1:1:1	Desulfitobacterium hafniense DCB-2
			Desulfotomaculum reducens MI-1
			Thermincola sp. JR
G61	Genus	1:1	Syntrophomonas wolfei subsp. wolfei str. Goettingen
			Syntrophothermus lipocalidus DSM 12680 chromosome
G62	Genus	1:1	Alkaliphilus oremlandii OhILAs
			Clostridium perfringens SM101
G63	Genus	1:1	Brevibacillus brevis NBRC 100599
			Paenibacillus sp. JDR-2
G64	Genus	1:1	Leuconostoc citreum KM20
			Oenococcus oeni PSU-1
G65	Genus	1:1	Lactococcus lactis subsp. cremoris MG1363
			Streptococcus pneumoniae D39
G66	Genus	1:1	Lactobacillus helveticus DPC 4571
			Pediococcus pentosaceus ATCC 25745
F1	Family	1:1	Borrelia afzelii PKo
			Brachyspira pilosicoli 95/1000 chromosome
F2	Family	1:1	Chlamydia muridarum Nigg
			Waddlia chondrophila WSU 86-1044 chromosome
F3	Family	1:1	Aquifex aeolicus VF5
			Persephonella marina EX-H1 chromosome
F4	Family	1:1	Acidaminococcus fermentans DSM 20731
			Veillonella parvula DSM 2008
F5	Family	1:1	Acetohalobium arabaticum DSM 5501 chromosome
			Halothermothrix orenii H 168
F6	Family	1:1	Campylobacter jejuni subsp. doylei 269.97
			Helicobacter pylori 26695
F7	Family	1:1:1	Haliangium ochraceum DSM 14365
			Myxococcus xanthus DK 1622 chromosome
			Sorangium cellulosum 'So ce 56'
F8	Family	1:1:1	Desulfohalobium retbaense DSM 5692
			Desulfomicrobium baculatum DSM 4028
			Desulfovibrio vulgaris str. Hildenborough chromosome
F9	Family	1:1	Syntrophobacter fumaroxidans MPOB
			Syntrophus aciditrophicus SB chromosome
F10	Family	1:1	Geobacter lovleyi SZ
			Pelobacter propionicus DSM 2379
F11	Family	1:1	Desulfotalea psychrophila LSv54
			Desulfurivibrio alkaliphilus AHT2 chromosome
F12	Family	1:1	Coxiella burnetii Dugway 5J108-111 chromosome
			Legionella pneumophila str. Lens
F13	Family	1:1:1	Cyanothece sp. PCC 7424
			Synechococcus sp. JA-3-3Ab
			Thermosynechococcus elongatus BP-1
F14	Family	1:1:1	Coprothermobacter proteolyticus DSM 5265
			Moorella thermoacetica ATCC 39073
			Thermoanaerobacterium thermosaccharolyticum DSM 571 chromosome
F15	Family	1:1:1:1:1	Clostridium perfringens SM101
			Desulfotomaculum reducens MI-1
			Exiguobacterium sibiricum 255-15
			Heliobacterium modesticaldum Ice1
			Syntrophomonas wolfei subsp. wolfei str. Goettingen
F16	Family	1:1:1:1	Enterococcus faecalis V583 chromosome
			Lactobacillus reuteri JCM 1112
			Leuconostoc kimchii IMSNU 11154 chromosome
			Streptococcus agalactiae 2603V/R
F17	Family	1:1	Pedobacter heparinus DSM 2366
			Rhodothermus marinus DSM 4252
F18	Family	1:1:1	Bacteroides fragilis NCTC 9343 chromosome
			Parabacteroides distasonis ATCC 8503
			Prevotella ruminicola 23 chromosome
F19	Family	1:1	Acinetobacter baumannii AB0057
			Pseudomonas stutzeri A1501
F20	Family	1:1	Erythrobacter litoralis HTCC2594 chromosome
			Sphingobium japonicum UT26S chromosome 1
F21	Family	1:1	Hyphomonas neptunium ATCC 15444
			Rhodobacter sphaeroides ATCC 17025 chromosome
F22	Family	1:1	Acetobacter pasteurianus IFO 3283-01
			Azospirillum sp. B510 chromosome
F23	Family	1:1	Ehrlichia canis str. Jake
			Rickettsia africae ESF-5 chromosome
F24	Family	1:1:1:1:1	Alteromonas macleodii 'Deep ecotype' chromosome
			Colwellia psychrerythraea 34H
			Pseudoalteromonas atlantica T6c
			Psychromonas ingrahamii 37
			Shewanella sp. MR-4
F25	Family	1:1:1:1:1	Bartonella henselae str. Houston-1
			Mesorhizobium sp. BNC1
			Methylobacterium extorquens AM1
			Rhodopseudomonas palustris BisB5
			Xanthobacter autotrophicus Py2
F26	Family	1:1:1	Acidovorax sp. JS42
			Bordetella parapertussis 12822
			Herbaspirillum seropedicae SmR1 chromosome
F27	Family	1:1:1:1:1	Alicyclobacillus acidocaldarius subsp. acidocaldarius DSM 446
			Bacillus anthracis CI chromosome
			Listeria innocua Clip11262
			Paenibacillus sp. JDR-2
			Staphylococcus aureus subsp. aureus N315
F28	Family	1:1:1	Halothiobacillus neapolitanus c2
			Nitrosococcus oceani ATCC 19707
			Thioalkalivibrio sp. HL-EbGR7
F29	Family	1:1:1	Chromohalobacter salexigens DSM 3043
			Hahella chejuensis KCTC 2396
			Marinomonas sp. MWYL1
O1	Order	1:1:1:1:1:1:1:1	Acinetobacter baumannii SDF
			Alcanivorax borkumensis SK2
			Francisella philomiragia subsp. philomiragia ATCC 25017
			Haemophilus influenzae 86-028NP
			Legionella pneumophila subsp. pneumophila str. Philadelphia 1 chromosome
			Nitrosococcus watsoni C-113 chromosome
			Xanthomonas albilineans chromosome
			Xylella fastidiosa M12
O2	Order	1:1:1:1:1	Bdellovibrio bacteriovorus HD100
			Desulfarculus baarsii DSM 2075 chromosome
			Desulfotalea psychrophila LSv54
			Desulfovibrio salexigens DSM 2638
			Geobacter lovleyi SZ
O3	Order	1:1:1:1:1	Aromatoleum aromaticum EbN1
			Janthinobacterium sp. Marseille
			Methylotenera sp. 301 chromosome
			Neisseria meningitidis 053442
			Nitrosomonas europaea ATCC 19718
O4	Order	1:1:1:1:1	Azospirillum sp. B510 chromosome
			Caulobacter crescentus CB15
			Rhizobium sp. NGR234
			Rhodobacter sphaeroides ATCC 17025 chromosome
			Rickettsia felis URRWXCal2
O5	Order	1:1	Lactobacillus casei ATCC 334
			Staphylococcus aureus subsp. aureus N315
O6	Order	1:1:1:1	Clostridium perfringens SM101
			Halothermothrix orenii H 168
			Natranaerobius thermophilus JW/NM-WN-LF
			Thermoanaerobacter sp. X514
O7	Order	1:1:1	Acidimicrobium ferrooxidans DSM 10331
			Cryptobacterium curtum DSM 15641
			Mycobacterium leprae TN chromosome
O8	Order	1:1:1	Acholeplasma laidlawii PG-8A
			Mesoplasma florum L1
			Mycoplasma penetrans HF-2
A1	Genus	1:2	Aminobacterium colombiense DSM 12261 chromosome
			Thermanaerovibrio acidaminovorans DSM 6589
A2	Genus	1:2	Clavibacter michiganensis subsp. michiganensis NCPPB 382
			Leifsonia xyli subsp. xyli str. CTCB07
A3	Genus	2:3:4	Alkalilimnicola ehrlichii MLHE-1
			Halorhodospira halophila SL1
			Thioalkalivibrio sp. K90mix chromosome
A4	Genus	2:3:4	Arcobacter butzleri RM4018
			Campylobacter jejuni subsp. doylei 269.97
			Sulfurospirillum deleyianum DSM 6946
A5	Family	1:2	Pedobacter heparinus DSM 2366
			Rhodothermus marinus DSM 4252
A6	Genus	1:2	Rhodothermus marinus DSM 4252
			Salinibacter ruber DSM 13855
A7	Family	1:2	Acetobacter pasteurianus IFO 3283-01
			Azospirillum sp. B510 chromosome
A8	Family	2:3:4	Chromohalobacter salexigens DSM 3043
			Xanthobacter autotrophicus Py2
			Marinomonas sp. MWYL1
A9	Family	2:3:4	Haliangium ochraceum DSM 14365
			Myxococcus xanthus DK 1622 chromosome
			Sorangium cellulosum 'So ce 56'
A10	Genus	1:2	Deferribacter desulfuricans SSM1
			Denitrovibrio acetiphilus DSM 12809 chromosome
A11	Family	1:1:4:4	Leuconostoc kimchii IMSNU 11154 chromosome
			Streptococcus agalactiae 2603V/R
			Enterococcus faecalis V583 chromosome
			Lactobacillus reuteri JCM 1112
